# Supplementary material for: No difference in survival after HLA mismatched versus HLA matched allogeneic stem cell transplantation in Ewing sarcoma patients with advanced disease
Source: Bone Marrow Transplant. 2021 Jan 29;56(7):1550–7. doi: 10.1038/s41409-020-01200-x (PMC8263340; doi:10.1038/s41409-020-01200-x)
Supplement: Supplementary file 1 — Supplemental Table 1 [file 41409_2020_1200_MOESM1_ESM.xlsx]

## Sheet: Tabelle1
	Date of last allo-SCT	Conditioning regimen
Group A	June-02	Unknown
	February-00	Unknown
	March-07	Melphalan (2x70mg/m2), Fludarabin (4x40mg/m2), Thiotepa (1x10mg/kg) and ATG-F (3x5-10mg/kg)
	June-07	Melphalan (2x70mg/m2), Fludarabin (4x40mg/m2), Thiotepa (1x10mg/kg) and ATG-F (3x5-10mg/kg)
	May-08	Treosulfan 14mg/m2, Fludarabin 30mg/m2, Melphalan 140mg/m2
	February-09	Fludarabine 180mg/m2, Busulfan 8mg/kg, Thiotepa 10mg/kg, Topotecan 6mg/m2 and OKT3
	February-09	Melphalan (2x70mg/m2), Fludarabin (4x40mg/m2), Thiotepa (1x10mg/kg) and ATG-F (3x5-10mg/kg)
	June-09	Treosulfan 14mg/m2, Fludarabin 40mg/m2, Melphalan 140mg/m2, ATG
	January-10	Melphalan (2x70mg/m2), Fludarabin (4x40mg/m2), Thiotepa (1x10mg/kg) and ATG-F (3x5-10mg/kg)
	October-09	Melphalan (2x70mg/m2), Fludarabin (4x40mg/m2), Thiotepa (1x10mg/kg) and ATG-F (3x5-10mg/kg)
	June-10	Melphalan (2x70mg/m2), Fludarabin (4x40mg/m2), Thiotepa (1x10mg/kg) and ATG-F (3x5-10mg/kg)
	March-10	Melphalan (2x70mg/m2), Fludarabin (4x40mg/m2), Thiotepa (1x10mg/kg) and ATG-F (3x5-10mg/kg)
	March-10	Melphalan (2x70mg/m2), Fludarabin (4x40mg/m2), Thiotepa (1x10mg/kg) and ATG-F (3x5-10mg/kg)
	2011-04-01	Melphalan (2x70mg/m2), Fludarabin (4x40mg/m2), Thiotepa (1x10mg/kg) and ATG-F (3x5-10mg/kg)
	January-15	Melphalan (2x70mg/m2), Fludarabin (4x40mg/m2), Thiotepa (1x10mg/kg) and ATG-F (3x5-10mg/kg)
	2015-08-01	Melphalan (2x70mg/m2), Fludarabin (4x40mg/m2), Thiotepa (1x10mg/kg) and ATG-F (3x5-10mg/kg)
	2012-11-01	Melphalan (2x70mg/m2), Fludarabin (4x40mg/m2), Thiotepa (1x10mg/kg) and ATG-F (3x5-10mg/kg)
	2009-11-01	Melphalan (2x70mg/m2), Fludarabin (4x40mg/m2), Thiotepa (1x10mg/kg) and ATG-F (3x5-10mg/kg)
	February-10	Melphalan (2x70mg/m2), Fludarabin (4x40mg/m2), Thiotepa (1x10mg/kg) and ATG-F (3x5-10mg/kg)
	July-11	Unknown
	March-13	Unknown
	2002-11-01	Melphalan 140mg/m2, Thiotepa 400mg/kg, Fludarabine 90mg/m2, ATG
	2008-09-01	Melphalan (2x70mg/m2), Fludarabin (4x40mg/m2), Thiotepa (1x10mg/kg) and ATG-F (3x5-10mg/kg)
	January-08	Melphalan (2x70mg/m2), Fludarabin (4x40mg/m2), Thiotepa (1x10mg/kg) and ATG-F (3x5-10mg/kg)
	May-11	Melphalan (2x70mg/m2), Fludarabin (4x40mg/m2), Thiotepa (1x10mg/kg) and ATG-F (3x5-10mg/kg)
	May-10	Melphalan (2x70mg/m2), Fludarabin (4x40mg/m2), Thiotepa (1x10mg/kg) and ATG-F (3x5-10mg/kg)
	2009-08-01	Melphalan (2x70mg/m2), Fludarabin (4x40mg/m2), Thiotepa (1x10mg/kg) and ATG-F (3x5-10mg/kg)
	2005-09-01	Melphalan (2x70mg/m2), Fludarabin (4x40mg/m2), Thiotepa (1x10mg/kg) and ATG-F (3x5-10mg/kg)
	2007-11-01	Melphalan (2x70mg/m2), Fludarabin (4x40mg/m2), Thiotepa (1x10mg/kg) and ATG-F (3x5-10mg/kg)
	2002-09-01	Unknown
	January-10	Thiotepa and Melphalan
	January-10	Unknown
	October-05	Unknown
	2013-08-22	Fludarabine 150 mg/m2, Melphalan 140 mg/m2
	2009-04-28	Fludarabine 180 mg/m2, Busulfan 8 mg/kg, Thiotepa 10 mg/kg, Topotecan 6 mg/m2
	December-08	Fludarabine 180 mg/m2, Busulfan 8 mg/kg, Thiotepa 10 mg/kg, Topotecan 6 mg/m2
	June-10	Thiotepa, Fludarabine and Melphalan
	December-05	Fludarabin 125mg/m2, Cyclophosphamide 120mg/kg
	February-09	Fludarabin 40mg/m2, Melphalan 70mg/m2/d, Thiotepa 5mg/kg
Group B	2003-04-01	Thiotepa 5mg/kg, Fludarabine 60mg/m2 and Cyclophosphamide 60mg/kg
	October-02	Fludarabin 90mg/m2
	May-03	Unknown
	2004-11-01	Fludarabin 120mg/m2
	October-04	Fludarabin 160mg/m2, Melphalan 140mg/m2, Cyclophosphamide 30mg/kg and Thiotepa 10mg/kg
	June-06	Busulphan and Melphalan
	June-07	Fludarabine 30mg/m2/d, Thiotepa 5mg/kg and Cyclophosphamide 30mg/kg
	2006-08-01	Fludarabine 30mg/m2/d, Thiotepa 5mg/kg and Cyclophosphamide 30mg/kg
	May-09	Treosulfan 42mg/m2, Fludarabine 180mg/m2
	March-10	Thiotepa and Melphalan
	2010-09-01	Thiotepa and Melphalan
	March-11	Fludarabine 150 mg/m2, Melphalan 140 mg/m2
	February-09	Fludarabine 180 mg/m2, Busulfan 8 mg/kg, Thiotepa 10 mg/kg, Topotecan 6 mg/m2
	June-08	Busulfan 16mg/kg and Melphalan 140kmg/m2
	June-04	Thiotepa 5mg/kg, Fludarabine 60mg/m2 and Cyclophosphamide 60mg/kg
	2009-04-01	Fludarabin 30mg/m2 and Cyclophosphamide 60mg/kg
	December-09	Fludarabin 180mg/m2 and Busulphan 6,5mg/k
	December-08	Fludarabin 160mg/m2, Cyclophosphamide 120mg/kg, Thiotepa 10mg/kg
	2006-11-01	Fludarabine 180mg/m2
	December-02	Unknown
	December-02	Fludarabin 30mg/m2/d, Melphalan 120mg/m2/d
	2001-09-01	Fludarabin 30mg/m2, Thiotepa 5mg/kg, Cyclophosphamide 30mg/kg,
	June-01	Cyclophosphamide 4800mg, Fludarabine 100mg/kg, Thiotepa 800mg, Thiotepa 800mg
	2003-11-01	Thiotepa 5mg/kg, Fludarabine 30mg/m2, Cyclophosphamide 30mg/kg
	February-07	Fludarabin 150mg/m2
	2007-08-01	Fludarabin 30mg/m2, Melphalan 70mg/m2 and Cyclophosphamide 30mg/kg
	2005-08-01	Unknown
		Supplemental Table 1.
		Month and year of last allogeneic stem cell transplantation (allo-SCT) and conditioning chemotherapy before allo-SCT.
